# Supplementary material for: CTXA Hip—An Extension of Classical DXA Measurements Using Quantitative CT
Source: PLoS One. 2014 Mar 17;9(3):e91904. doi: 10.1371/journal.pone.0091904 (PMC3956816; doi:10.1371/journal.pone.0091904)
Supplement: Table S2 — Interobserver Comparison of CTXA BMD Estimates - Data. (XLSX) [file pone.0091904.s002.xlsx]

## Sheet: Sheet1
	Interobserver Comparison of CTXA BMD Estimates (g/cm2)
	Observer1	Observer2	Observer1	Observer2
Subject	Total Hip BMD	Total Hip BMD	Fem Neck BMD	Fem Neck BMD
1	0.718586	0.716089	0.679429	0.658884
2	0.738693	0.73039	0.631805	0.639475
3	0.612756	0.640496	0.455069	0.457643
4	0.627571	0.640543	0.5903	0.572057
5	0.600056	0.622109	0.58524	0.598614
6	0.84029	0.84378	0.699536	0.697702
7	0.58524	0.56286	0.452952	0.473988
8	0.606406	0.603721	0.608522	0.608829
9	0.7969	0.824371	0.69742	0.6834
10	0.419087	0.447428	0.376755	0.352426
11	0.683662	0.655819	0.603231	0.575119
12	0.502692	0.513827	0.439194	0.443342
13	0.525975	0.518935	0.452952	0.444363
14	0.520793	0.512636	0.502661	0.496521
15	1.03502	1.07567	0.908021	0.900985
16	0.735518	0.73039	0.665671	0.663991
17	0.624397	0.647647	0.631805	0.614958
18	0.60541	0.600257	0.516764	0.512636
19	0.550316	0.534258	0.450836	0.465815
20	0.887914	0.909157	0.7842	0.768187
21	0.736577	0.721197	0.616989	0.595549
22	0.679953	0.679821	0.5903	0.545871
23	0.694245	0.707917	0.627572	0.628238
24	0.660379	0.669099	0.554549	0.550602
25	0.569146	0.585	0.504676	0.501
26	0.933421	0.944911	0.751393	0.737541
27	0.743415	0.7614	0.572168	0.539829
28	0.470427	0.490479	0.43114	0.453214
