# Supplementary material for: CTXA Hip—An Extension of Classical DXA Measurements Using Quantitative CT
Source: PLoS One. 2014 Mar 17;9(3):e91904. doi: 10.1371/journal.pone.0091904 (PMC3956816; doi:10.1371/journal.pone.0091904)
Supplement: Table S3 — Correlation of CTXA Hip and DXA BMD results - Data. (XLSX) [file pone.0091904.s003.xlsx]

## Sheet: Sheet1
	Correlation of CTXA Hip and DXA BMD results
		Manchester	Manchester	Manchester	Manchester			Schenectady	Schenectady	Schenectady	Schenectady
	Subject	TotalHip CTXA	TotalHip DXA	FemNeck CTXA	FemNeck DXA		Subject	TotalHip CTXA	TotalHip DXA	FemNeck CTXA	FemNeck DXA
	1	0.701	0.846	0.645	0.733		1	0.626	0.703	0.542	0.617
	2	0.715	0.804	0.626	0.76		2	0.739	0.884	0.648	0.791
	3	0.627	0.749	0.448	0.553		3	0.703	0.857	0.579	0.699
	4	0.636	0.673	0.568	0.59		4	0.491	0.611	0.45	0.494
	5	0.513	0.621	0.441	0.49		5	0.753	0.92	0.613	0.724
	6	0.609	0.668	0.586	0.605		6	0.697	0.796	0.57	0.616
	7	0.826	0.961	0.683	0.734		7	0.776	0.871	0.714
	8	0.551	0.726	0.464	0.614		8	0.831	0.873	0.688	0.731
	9	0.807	0.906	0.669	0.837		9	0.743	0.797	0.596	0.662
	10	0.438	0.569	0.345	0.466		10	0.892	0.947	0.678	0.768
	11	0.642	0.797	0.563	0.702		11	0.684	0.698	0.587	0.603
	12	0.736	0.862	0.645	0.739		12	0.715	0.877	0.581	0.77
	13	0.573	0.684	0.454	0.574		13	0.526	0.626	0.403	0.51
	14	0.624	0.761	0.469	0.526		14	0.861	1.033	0.767	0.876
	15	0.503	0.628	0.434	0.552		15	0.665	0.725	0.596	0.692
	16	0.508	0.655	0.435	0.492		16	0.556	0.683	0.5
	17	0.509	0.653	0.493	0.602		17	0.73	0.852	0.562	0.6
	18	1.053	1.088	0.882	0.917		18	0.732	0.765	0.668	0.711
	19	0.779	0.914	0.653	0.772		19	0.988	1.079	0.796	0.885
	20	0.511	0.607	0.44	0.474		20	0.689	0.792	0.522	0.6
	21	0.715	0.858	0.65	0.743		21	1.215	1.279	0.988
	22	0.634	0.689	0.602	0.605		22	0.632	0.744	0.493
	23	0.596	0.714	0.509	0.627		23	0.581	0.62	0.491	0.52
	24	0.89	1.007	0.752	0.9		24	0.649	0.741	0.586	0.67
	25	0.706	0.769	0.583	0.624		25	0.931	0.966	0.79	0.782
	26	0.55	0.678	0.545	0.608		26	0.96	1.093	0.844	0.956
	27	0.693	0.656	0.615	0.584		27	1.063	1.109	0.943	0.953
	28	0.655	0.812	0.539	0.643		28	1.043	1.06	0.962	1.157
	29	0.481	0.592	0.46	0.508		29	0.581	0.723	0.508	0.588
	30	0.925	1.021	0.722	0.782		30	0.84	0.964	0.553	0.631
							31	1.003	1.102	0.758	0.809
							32	0.801	0.92	0.672
							33	0.783	0.863	0.669	0.714
							34	0.382	0.499	0.438	0.521
							35	0.728	0.828	0.65	0.704
							36	0.549	0.658	0.424	0.525
							37	0.936	1.05	0.86	1.01
							38	0.791	0.928	0.74	0.809
							39	0.591	0.665	0.465	0.543
